# Supplementary material for: OXPHOS deficiencies affect peroxisome proliferation by downregulating genes controlled by the SNF1 signaling pathway
Source: eLife. 2022 Apr 25;11:e75143. doi: 10.7554/eLife.75143 (PMC9094750; doi:10.7554/eLife.75143)
Supplement: Source data 3. [file elife-75143-data3.zip]

Archive with 4 entries (4 files):
- Fig.2 supp.1, Fig.5 and Fig.5B supp.1 data.xlsx
- __MACOSX/._Fig.2 supp.1, Fig.5 and Fig.5B supp.1 data.xlsx
- Figure 4E data .xlsx
- __MACOSX/._Figure 4E data .xlsx
