# Supplementary material for: OXPHOS deficiencies affect peroxisome proliferation by downregulating genes controlled by the SNF1 signaling pathway
Source: eLife. 2022 Apr 25;11:e75143. doi: 10.7554/eLife.75143 (PMC9094750; doi:10.7554/eLife.75143)
Supplement: Source data 3. [file elife-75143-data3.zip › Fig.2 supp.1, Fig.5 and Fig.5B supp.1 data.xlsx]

## Sheet: Fig. 2 sup. 1
	WT (Sjcf2177)					Dnugm (Sjcf2631)					Dndufa9 (Sjcf2597)
Chemical	Set 1	Set 2	Set 3	Mean	SD	Set 4	Set 5	Set 6	Mean	SD	Set 7	Set 8	Set 9	Mean	SD
Negative Control	0	0	0	0	0	0	0	0	0	0	0	0	0	0	0
Succinic acid	46.73	32.43	38	39.0533	7.20796	23.62	26.4	16.71	22.2433	4.98953	33.73	30.98	23.98	29.5633	5.02701
DL-a-Glycerol Phosphate	79.45	67.72	93.74	80.3033	13.031	93.71	59.8	59.97	71.16	19.5291	49.36	72.28	73.95	65.1967	13.7404
L-Lactic acid	38.35	40.33	32.3	36.9933	4.18338	2.39	2.84	2.78	2.67	0.244336	1.85	1.87	4.12	2.61333	1.30485
Formic acid	31.53	36.92	30.5	32.9833	3.44793	-0.79	5.02	4.26	2.83	3.15796	1.34	1.4	2.01	1.58333	0.37072
L-Glutamic acid	14.89	21.69	21.27	19.2833	3.81053	1.09	1.79	1.95	1.61	0.457384	1.18	2.52	4.51	2.73667	1.67554
D-Glucose-6-Phosphate	59.75	42.44	50.77	50.9867	8.65703	27.72	35.77	30.95	31.48	4.05109	28.31	25.38	28.74	27.4767	1.82845
Acetic acid	35.68	49.84	32.55	39.3567	9.21273	3.04	3.2	3.33	3.19	0.145258	2.55	2.35	4.12	3.00667	0.969347
a-Ketoglutaric acid	24.5	36.65	26.13	29.0933	6.59482	0.57	0.78	0.6	0.65	0.113578	0.76	0.41	0.97	0.713333	0.282902
a-Ketobutyric acid	30.79	33.81	29.93	31.51	2.03774	1.12	3.2	1.52	1.94667	1.10369	1.26	1.06	1.49	1.27	0.215174
a-Hydroxybutyric acid	30.06	29.35	33.15	30.8533	2.0204	0.81	3.64	1.2	1.88333	1.53376	1.07	4.88	2.41	2.78667	1.93273
Citric acid	25.16	29.67	35.66	30.1633	5.26736	0.6	0.52	0.65	0.59	0.0655744	1.29	1.14	0.63	1.02	0.345977
Fumaric acid	10.79	17.05	7.15	11.6633	5.00745	0.35	0.83	0.35	0.51	0.277128	0.91	0.57	1.3	0.926667	0.365285
Acetoacetic acid	27.33	30.9	32.39	30.2067	2.60028	12.83	16.58	9.3	12.9033	3.64055	8.59	15.07	12.64	12.1	3.27358
Mono-Methylsuccinate	41.42	29.06	22.13	30.87	9.77155	12.5	18.7	8.65	13.2833	5.07059	25.33	26.42	30.31	27.3533	2.61791
D-Malic acid	11.18	10.87	12.24	11.43	0.718401	0.18	0.56	0.47	0.403333	0.198578	0.71	0.57	0.8	0.693333	0.115902
L-Malic acid	11.15	15.87	11.44	12.82	2.64535	0.72	1.05	0.79	0.853333	0.173877	1.02	0.88	1.36	1.08667	0.246847
Pyruvic acid	45.56	30.38	35.08	37.0067	7.77124	2.57	2.2	1.91	2.22667	0.330807	2.65	1.61	2.24	2.16667	0.523864
L-Galactonic acid-g-Lactone	10.64	11.15	16.53	12.7733	3.26335	0.28	0.87	0.51	0.553333	0.297377	1.03	0.94	0.94	0.97	0.0519615
D-Galacturonic acid	6.76	10.29	9.75	8.93333	1.90143	0.68	0.94	0.65	0.756667	0.159478	0.9	0.95	1.46	1.10333	0.309892

## Sheet: Fig. 5A
Data for Figure 5A: NAD+/NADH rates
	Emmision values (F420/F485) for SONAR/cpYFP								Emmision values (F420/F485) for SONAR-PTS1/cpYFP-PTS1
n:	1	2	3	Mean	SD				1	2	3	Mean	SD
WT	0.521534	0.500126	0.564072	0.528577	0.0325494				0.750604	0.848688	0.686585	0.761959	0.0816462
DnugM	0.947858	0.90812	0.938069	0.931349	0.0207038				1.26842	1.34897	1.32656	1.31465	0.0415727
DmdhB DgpdA	0.951791	0.992028	0.964492	0.969437	0.0205695				0.331739	0.277261	0.310942	0.306647	0.0274916
Dcat2	1.22482	1.18168	1.22409	1.2102	0.0246979				1.78918	1.7583	1.55585	1.70111	0.126742
Dpot1	0.788402	0.855391	0.882117	0.84197	0.0482772				0.98269	1.05167	1.07753	1.0373	0.0490248
Dgal83	1.12386	1.1516	1.15737	1.14428	0.0179136				1.84046	1.57169	1.90563	1.77259	0.177013
Student paired t-test JMP version 16 for emmision values (F420/F485) of SONAR/cpYFP									Student paired t-test JMP version 16 for emmision values (F420/F485) of SONAR-PTS1/cpYFP
Level	- Level	Difference	Std Err Dif	Lower CL	Upper CL	p-Value			Level	- Level	Difference	Std Err Dif	Lower CL	Upper CL	p-Value
Wt	DnugM	0.402772	0.023974	0.350537	0.455007	<.0001	+++++++++++		Wt	DnugM	0.55269	0.0809326	0.37635	0.729027	<.0001	++++++
Wt	DmdhB DgpdA	0.44086	0.023974	0.388625	0.493095	<.0001	++++++++++++++++++		Wt	DmdhB DgpdA	0.455311	0.0809326	0.27897	0.631648	0.0001	+++++
Wt	Dcat2	0.681618	0.023974	0.629383	0.733853	<.0001	++++++++++++++++		Wt	Dcat2	0.939149	0.0809326	0.76281	1.11549	<.0001	+++++++++++
Wt	Dpot1	0.313393	0.023974	0.261158	0.365628	<.0001	++++++++		Wt	Dpot1	0.275337	0.0809326	0.099	0.451673	0.0052	+++
Wt	Dgal83	0.615703	0.023974	0.563468	0.667937	<.0001	++++++++++++		Wt	Dgal83	1.01063	0.0809326	0.8343	1.18697	<.0001	+++++++++++

## Sheet: Fig. 5B
Data for Figure 5B: Oxygen Consumption Rates (fmol/min/cell) in methanol media
	WT (PPY12; Sjcf2177)			Dndufa9 (Sjcf2597)			DnugM (Sjcf2631)			DgpdA DmdhA (Sjcf2652)			Daox1 Daox2 (Sjcf2671)			Dpex14 (Sjcf2672)			Dcat2			WT (GS115; Sjcf1355)			Dgal83 (Sjcf2719)			Dsak1 (Sjcf2720)
n:	OCR	OCR Mean	SD	OCR	OCR Mean	SD	OCR	OCR Mean	SD	OCR	OCR Mean	SD	OCR	OCR Mean	SD	OCR	OCR Mean	SD	OCR	OCR Mean	SD	OCR	OCR Mean	SD	OCR	OCR Mean	SD	OCR	OCR Mean	SD
1	2.61	2.37167	0.210658	0.76	0.733333	0.0476095	0.53	0.543333	0.0476095	0.45	0.463333	0.0823812	0.72	0.675	0.0931128	0.81	0.73	0.0827043	0.53	0.471667	0.0530723	2	2.11667	0.155649	0.09	0.085	0.013784	0.04	0.116667	0.0913601
2	2.24			0.68			0.56			0.53			0.72			0.68			0.45			2.36			0.06			0.29
3	2.48			0.73			0.46			0.58			0.65			0.71			0.42			1.97			0.08			0.06
4	2.51			0.81			0.54			0.47			0.63			0.77			0.41			2.19			0.09			0.09
5	2.36			0.69			0.6			0.38			0.53			0.6			0.49			1.99			0.09			0.14
6	2.03			0.73			0.57			0.37			0.8			0.81			0.53			2.19			0.1			0.08
Student paired t-test JMP vsersion 16 for Figure 5B: Oxygen Consumption Rates (fmol/min/cell) in methanol media
Level	- Level	Difference	Std Err Dif	Lower CL	Upper CL	p-Value
WT (PPY12; Sjcf2177)	Dndufa9 (Sjcf2597)	1.63833	0.059371	1.5178	1.75886	<.0001	+++++++++++++++
WT (PPY12; Sjcf2177)	DnugM (Sjcf2631)	1.82833	0.059371	1.7078	1.94886	<.0001	+++++++++++++++++
WT (PPY12; Sjcf2177)	DgpdA DmdhA (Sjcf2652)	1.90833	0.059371	1.7878	2.02886	<.0001	+++++++++++++++++
WT (PPY12; Sjcf2177)	Daox1 Daox2 (Sjcf2671)	1.69667	0.059371	1.57614	1.8172	<.0001	++++++++++++++++
WT (PPY12; Sjcf2177)	Dpex14 (Sjcf2672)	1.64167	0.059371	1.52114	1.7622	<.0001	+++++++++++++++
WT (PPY12; Sjcf2177)	Dcat2	1.9	0.059371	1.77947	2.02053	<.0001	+++++++++++++++++
Level	- Level	Difference	Std Err Dif	Lower CL	Upper CL	p-Value
WT (GS115; Sjcf1355)	Dgal83 (Sjcf2719)	2.03167	0.0603355	1.90306	2.16027	<.0001	++++++++++++++++++
WT (GS115; Sjcf1355)	Dsak1 (Sjcf2720)	2	0.0603355	1.8714	2.1286	<.0001	+++++++++++++++++

## Sheet: Fig. 5B sup. 1
Data for Figure 5B supplement 1: ExtraCellular Acidification Rates (mpH/min/cell) in 1% methanol media
	WT (PPY12; Sjcf2177)			Dndufa9 (Sjcf2597)			DnugM (Sjcf2631)			DgpdA DmdhA (Sjcf2652)			Daox1 Daox2 (Sjcf2671)			Dpex14 (Sjcf2672)			Dcat2			WT (GS115; Sjcf1355)			Dgal83 (Sjcf2719)			Dsak1 (Sjcf2720)
n:	ECAR	ECAR Mean	SD	ECAR	ECAR Mean	SD	ECAR	ECAR Mean	SD	ECAR	ECAR Mean	SD	ECAR	ECAR Mean	SD	ECAR	ECAR Mean	SD	ECAR	ECAR Mean	SD	ECAR	ECAR Mean	SD	ECAR	ECAR Mean	SD	ECAR	ECAR Mean	SD
1	0.12	0.118333	0.00408248	0.04	0.0416667	0.00752773	0.02	0.0316667	0.00983192	0.03	0.04	0.0154919	0.04	0.03	0.00894427	0.03	0.035	0.00547723	0.03	0.0233333	0.00816497	0.09	0.108333	0.0132916	0	0.00666667	0.00516398	0.01	0.00166667	0.00752773
2	0.12			0.03			0.03			0.06			0.02			0.03			0.02			0.12			0.01			0
3	0.12			0.04			0.02			0.03			0.03			0.03			0.01			0.1			0			0
4	0.12			0.05			0.04			0.05			0.03			0.04			0.02			0.12			0.01			0
5	0.11			0.04			0.04			0.02			0.02			0.04			0.03			0.1			0.01			-0.01
6	0.12			0.05			0.04			0.05			0.04			0.04			0.03			0.12			0.01			0.01
Data for Figure 5B supplement 1: ExtraCellular Acidification Rates (mpH/min/cell) in 1% methanol media supllemented with 2% glucose
	WT (PPY12; Sjcf2177)			Dndufa9 (Sjcf2597)			DnugM (Sjcf2631)			DgpdA DmdhA (Sjcf2652)			Daox1 Daox2 (Sjcf2671)			Dpex14 (Sjcf2672)			Dcat2			WT (GS115; Sjcf1355)			Dgal83 (Sjcf2719)			Dsak1 (Sjcf2720)
n:	ECAR	ECAR Mean	SD	ECAR	ECAR Mean	SD	ECAR	ECAR Mean	SD	ECAR	ECAR Mean	SD	ECAR	ECAR Mean	SD	ECAR	ECAR Mean	SD	ECAR	ECAR Mean	SD	ECAR	ECAR Mean	SD	ECAR	ECAR Mean	SD	ECAR	ECAR Mean	SD
1	0.26	0.253333	0.0136626	0.17	0.156667	0.0206559	0.11	0.12	0.02	0.14	0.151667	0.0397073	0.24	0.235	0.0339116	0.26	0.248333	0.0240139	0.22	0.216667	0.018619	0.22	0.211667	0.0256255	0.1	0.101667	0.00983192	0.13	0.0866667	0.042269
2	0.23			0.12			0.11			0.23			0.24			0.21			0.21			0.24			0.09			0.11
3	0.25			0.15			0.09			0.12			0.25			0.24			0.22			0.18			0.11			0.13
4	0.27			0.16			0.14			0.13			0.24			0.28			0.2			0.24			0.11			0.04
5	0.26			0.16			0.14			0.15			0.17			0.26			0.25			0.19			0.09			0.04
6	0.25			0.18			0.13			0.14			0.27			0.24			0.2			0.2			0.11			0.07
Student paired t-test using JMP vsersion 16 for Figure 5B supplement 1: ECAR (mpH/min/cell) in 1% methanol media vs 1% methanol media supplemented with 2% glucose
Level	- Level	Difference	Std Err Dif	Lower CL	Upper CL	p-Value
WT (PPY12; Sjcf2177) in 1% methanol	WT (PPY12; Sjcf2177) in 1% methanol + 2% glucose	0.135	0.011583	0.11202	0.15798	<.0001	+++++++++
Dndufa9 (Sjcf2597) in 1% methanol	Dndufa9 (Sjcf2597) in 1% methanol + 2% glucose	0.115	0.011583	0.09202	0.13798	<.0001	++++++++
DnugM (Sjcf2631) in 1% methanol	DnugM (Sjcf2631) in 1% methanol + 2% glucose	0.0883333	0.011583	0.065353	0.111314	<.0001	++++++
DgpdA DmdhA (Sjcf2652) in 1% methanol	DgpdA DmdhA (Sjcf2652) in 1% methanol + 2% glucose	0.111667	0.011583	0.088686	0.134647	<.0001	+++++++
Daox1 Daox2 (Sjcf2671) in 1% methanol	Daox1 Daox2 (Sjcf2671) in 1% methanol + 2% glucose	0.205	0.011583	0.18202	0.22798	<.0001	++++++++++++++
Dpex14 (Sjcf2672) in 1% methanol	Dpex14 (Sjcf2672) in 1% methanol + 2% glucose	0.213333	0.011583	0.190353	0.236314	<.0001	++++++++++++++
Dcat2 in 1% methanol	Dcat2 in 1% methanol + 2% glucose	0.193333	0.011583	0.170353	0.216314	<.0001	+++++++++++++
WT (GS115; Sjcf1355) in 1% methanol	WT (GS115; Sjcf1355) in 1% methanol + 2% glucose	0.135	0.011583	0.11202	0.15798	<.0001	+++++++++
Dgal83 (Sjcf2719) in 1% methanol	Dgal83 (Sjcf2719) in 1% methanol + 2% glucose	0.095	0.011583	0.07202	0.11798	<.0001	++++++
Dsak1 (Sjcf2720) in 1% methanol	Dsak1 (Sjcf2720) in 1% methanol + 2% glucose	0.085	0.011583	0.06202	0.10798	<.0001	++++++
