# Supplementary material for: OXPHOS deficiencies affect peroxisome proliferation by downregulating genes controlled by the SNF1 signaling pathway
Source: eLife. 2022 Apr 25;11:e75143. doi: 10.7554/eLife.75143 (PMC9094750; doi:10.7554/eLife.75143)
Supplement: Source data 3. [file elife-75143-data3.zip › Figure 4E data .xlsx]

## Sheet: Biological 1
Block Type	96well
Chemistry	SYBR_GREEN
Experiment File Name	C:\Users\Jean-Claude Farre\Documents\Research Subramani Lab\AOA68986 project\Experiments\qPCR\Data\4th run\Pexo-MitoAdv D empty O and M fourth run results.eds
Experiment Run End Time	Not Started
Instrument Type	steponeplus
Passive Reference	ROX
Well	Sample Name	Target Name	Task	Reporter	Quencher	Cт
A1	WT glucose	AOX1	UNKNOWN	SYBR	None	34.8498
A2	WT glucose	POT1	UNKNOWN	SYBR	None	34.2264
A3	WT glucose	PEX11	UNKNOWN	SYBR	None	31.8975
A5	WT glucose	18S-RNA	UNKNOWN	SYBR	None	18.2627
A6	WT oleate	AOX1	UNKNOWN	SYBR	None	31.9387
A7	WT oleate	POT1	UNKNOWN	SYBR	None	30.6223
A8	WT oleate	PEX11	UNKNOWN	SYBR	None	29.288
A10	WT oleate	18S-RNA	UNKNOWN	SYBR	None	18.2334
A11		AOX1	NTC	SYBR	None	Undetermined
B11		POT1	NTC	SYBR	None	Undetermined
B12		18S-RNA	NTC	SYBR	None	36.9934
C1	Dsak1 glucose	AOX1	UNKNOWN	SYBR	None	33.229
C2	Dsak1 glucose	POT1	UNKNOWN	SYBR	None	32.4395
C3	Dsak1 glucose	PEX11	UNKNOWN	SYBR	None	30.7013
C5	Dsak1 glucose	18S-RNA	UNKNOWN	SYBR	None	14.3551
C6	Dsak1 oleate	AOX1	UNKNOWN	SYBR	None	31.7393
C7	Dsak1 oleate	POT1	UNKNOWN	SYBR	None	28.9355
C8	Dsak1 oleate	PEX11	UNKNOWN	SYBR	None	28.3479
C10	Dsak1 oleate	18S-RNA	UNKNOWN	SYBR	None	13.3008
C11		PEX11	NTC	SYBR	None	33.5219
D1	DnugM glucose	AOX1	UNKNOWN	SYBR	None	33.063
D2	DnugM glucose	POT1	UNKNOWN	SYBR	None	31.9284
D3	DnugM glucose	PEX11	UNKNOWN	SYBR	None	30.8859
D5	DnugM glucose	18S-RNA	UNKNOWN	SYBR	None	14.5694
D6	DnugM oleate	AOX1	UNKNOWN	SYBR	None	32.1296
D7	DnugM oleate	POT1	UNKNOWN	SYBR	None	28.3129
D8	DnugM oleate	PEX11	UNKNOWN	SYBR	None	28.0721
D10	DnugM oleate	18S-RNA	UNKNOWN	SYBR	None	14.0798
E6	WT methanol	AOX1	UNKNOWN	SYBR	None	29.2856
E7	WT methanol	POT1	UNKNOWN	SYBR	None	30.5532
E8	WT methanol	PEX11	UNKNOWN	SYBR	None	28.3532
E10	WT methanol	18S-RNA	UNKNOWN	SYBR	None	17.947
E11		18S-RNA	NTC	SYBR	None	35.2406
F11		AOX1	NTC	SYBR	None	Undetermined
G6	Dsak1 methanol	AOX1	UNKNOWN	SYBR	None	32.1881
G7	Dsak1 methanol	POT1	UNKNOWN	SYBR	None	30.4997
G8	Dsak1 methanol	PEX11	UNKNOWN	SYBR	None	28.9754
G10	Dsak1 methanol	18S-RNA	UNKNOWN	SYBR	None	14.1413
G11		POT1	NTC	SYBR	None	Undetermined
H6	DnugM methanol	AOX1	UNKNOWN	SYBR	None	31.7503
H7	DnugM methanol	POT1	UNKNOWN	SYBR	None	27.7053
H8	DnugM methanol	PEX11	UNKNOWN	SYBR	None	27.3569
H10	DnugM methanol	18S-RNA	UNKNOWN	SYBR	None	14.6817
H11		PEX11	NTC	SYBR	None	36.983

## Sheet: Biological 2 
Block Type	96well
Chemistry	SYBR_GREEN
Experiment File Name	C:\Users\Jean-Claude Farre\Documents\Research Subramani Lab\AOA68986 project\Experiments\qPCR\Data\5th run\Pexo-MitoAdv D empty O and M fitth run results.eds
Experiment Run End Time	Not Started
Instrument Type	steponeplus
Passive Reference	ROX
Well	Sample Name	Target Name	Task	Reporter	Quencher	Cт
A1	WT glucose	AOX1	UNKNOWN	SYBR	None	34.4587
A2	WT glucose	POT1	UNKNOWN	SYBR	None	34.8944
A3	WT glucose	PEX11	UNKNOWN	SYBR	None	32.9597
A5	WT glucose	18S-RNA	UNKNOWN	SYBR	None	7.6504
A6	WT oleate	AOX1	UNKNOWN	SYBR	None	32.1256
A7	WT oleate	POT1	UNKNOWN	SYBR	None	30.9273
A8	WT oleate	PEX11	UNKNOWN	SYBR	None	30.4892
A10	WT oleate	18S-RNA	UNKNOWN	SYBR	None	18.1212
A11		AOX1	NTC	SYBR	None	Undetermined
B11		POT1	NTC	SYBR	None	Undetermined
B12		18S-RNA	NTC	SYBR	None	37.0043
C1	Dsak1 glucose	AOX1	UNKNOWN	SYBR	None	33.536
C2	Dsak1 glucose	POT1	UNKNOWN	SYBR	None	32.5685
C3	Dsak1 glucose	PEX11	UNKNOWN	SYBR	None	32.2245
C5	Dsak1 glucose	18S-RNA	UNKNOWN	SYBR	None	8.91406
C6	Dsak1 oleate	AOX1	UNKNOWN	SYBR	None	32.9736
C7	Dsak1 oleate	POT1	UNKNOWN	SYBR	None	29.1353
C8	Dsak1 oleate	PEX11	UNKNOWN	SYBR	None	29.9353
C10	Dsak1 oleate	18S-RNA	UNKNOWN	SYBR	None	11.3015
C11		PEX11	NTC	SYBR	None	Undetermined
D1	DnugM glucose	AOX1	UNKNOWN	SYBR	None	33.1877
D2	DnugM glucose	POT1	UNKNOWN	SYBR	None	32.0158
D3	DnugM glucose	PEX11	UNKNOWN	SYBR	None	31.9749
D5	DnugM glucose	18S-RNA	UNKNOWN	SYBR	None	8.24311
D6	DnugM oleate	AOX1	UNKNOWN	SYBR	None	32.5554
D7	DnugM oleate	POT1	UNKNOWN	SYBR	None	28.9746
D8	DnugM oleate	PEX11	UNKNOWN	SYBR	None	29.3188
D10	DnugM oleate	18S-RNA	UNKNOWN	SYBR	None	9.58191
E6	WT methanol	AOX1	UNKNOWN	SYBR	None	30.1336
E7	WT methanol	POT1	UNKNOWN	SYBR	None	30.8473
E8	WT methanol	PEX11	UNKNOWN	SYBR	None	29.5644
E10	WT methanol	18S-RNA	UNKNOWN	SYBR	None	18.2562
E11		18S-RNA	NTC	SYBR	None	Undetermined
F11		AOX1	NTC	SYBR	None	Undetermined
G6	Dsak1 methanol	AOX1	UNKNOWN	SYBR	None	32.9968
G7	Dsak1 methanol	POT1	UNKNOWN	SYBR	None	30.6722
G8	Dsak1 methanol	PEX11	UNKNOWN	SYBR	None	29.9256
G10	Dsak1 methanol	18S-RNA	UNKNOWN	SYBR	None	12.3261
G11		POT1	NTC	SYBR	None	Undetermined
H6	DnugM methanol	AOX1	UNKNOWN	SYBR	None	31.9368
H7	DnugM methanol	POT1	UNKNOWN	SYBR	None	27.8941
H8	DnugM methanol	PEX11	UNKNOWN	SYBR	None	28.4741
H10	DnugM methanol	18S-RNA	UNKNOWN	SYBR	None	9.23898
H11		PEX11	NTC	SYBR	None	Undetermined

## Sheet: Biolocical 3
Block Type	96well
Chemistry	SYBR_GREEN
Experiment File Name	C:\Users\Jean-Claude Farre\Documents\Research Subramani Lab\AOA68986 project\Experiments\qPCR\Data\7th run\Pexo-MitoAdv D empty O and M 7th run results.eds
Experiment Run End Time	Not Started
Instrument Type	steponeplus
Passive Reference	ROX
Well	Sample Name	Target Name	Task	Reporter	Quencher	Cт
A1	WT glucose	AOX1	UNKNOWN	SYBR	None	35.3997
A2	WT glucose	POT1	UNKNOWN	SYBR	None	34.1363
A3	WT glucose	PEX11	UNKNOWN	SYBR	None	33.6194
A5	WT glucose	18S-RNA	UNKNOWN	SYBR	None	16.294
A6	WT oleate	AOX1	UNKNOWN	SYBR	None	33.4334
A7	WT oleate	POT1	UNKNOWN	SYBR	None	30.6804
A8	WT oleate	PEX11	UNKNOWN	SYBR	None	30.447
A10	WT oleate	18S-RNA	UNKNOWN	SYBR	None	18.8602
A11		AOX1	NTC	SYBR	None	Undetermined
B11		POT1	NTC	SYBR	None	Undetermined
B12		18S-RNA	NTC	SYBR	None	36.1369
C1	Dsak1 glucose	AOX1	UNKNOWN	SYBR	None	34.1596
C2	Dsak1 glucose	POT1	UNKNOWN	SYBR	None	31.9951
C3	Dsak1 glucose	PEX11	UNKNOWN	SYBR	None	31.7859
C5	Dsak1 glucose	18S-RNA	UNKNOWN	SYBR	None	17.2147
C6	Dsak1 oleate	AOX1	UNKNOWN	SYBR	None	33.5681
C7	Dsak1 oleate	POT1	UNKNOWN	SYBR	None	28.7958
C8	Dsak1 oleate	PEX11	UNKNOWN	SYBR	None	29.8409
C10	Dsak1 oleate	18S-RNA	UNKNOWN	SYBR	None	14.3114
C11		PEX11	NTC	SYBR	None	Undetermined
D1	DnugM glucose	AOX1	UNKNOWN	SYBR	None	33.9361
D2	DnugM glucose	POT1	UNKNOWN	SYBR	None	31.2779
D3	DnugM glucose	PEX11	UNKNOWN	SYBR	None	31.7736
D5	DnugM glucose	18S-RNA	UNKNOWN	SYBR	None	14.3786
D6	DnugM oleate	AOX1	UNKNOWN	SYBR	None	33.6446
D7	DnugM oleate	POT1	UNKNOWN	SYBR	None	28.1908
D8	DnugM oleate	PEX11	UNKNOWN	SYBR	None	28.9374
D10	DnugM oleate	18S-RNA	UNKNOWN	SYBR	None	14.3209
E6	WT methanol	AOX1	UNKNOWN	SYBR	None	30.4429
E7	WT methanol	POT1	UNKNOWN	SYBR	None	30.3367
E8	WT methanol	PEX11	UNKNOWN	SYBR	None	29.8054
E10	WT methanol	18S-RNA	UNKNOWN	SYBR	None	18.8425
E11		18S-RNA	NTC	SYBR	None	37.0023
F11		AOX1	NTC	SYBR	None	Undetermined
G6	Dsak1 methanol	AOX1	UNKNOWN	SYBR	None	33.5957
G7	Dsak1 methanol	POT1	UNKNOWN	SYBR	None	29.7714
G8	Dsak1 methanol	PEX11	UNKNOWN	SYBR	None	29.8338
G10	Dsak1 methanol	18S-RNA	UNKNOWN	SYBR	None	14.6744
G11		POT1	NTC	SYBR	None	37.0107
H6	DnugM methanol	AOX1	UNKNOWN	SYBR	None	33.2464
H7	DnugM methanol	POT1	UNKNOWN	SYBR	None	27.6748
H8	DnugM methanol	PEX11	UNKNOWN	SYBR	None	28.6309
H10	DnugM methanol	18S-RNA	UNKNOWN	SYBR	None	15.0725
H11		PEX11	NTC	SYBR	None	Undetermined

## Sheet: POT1
	Cт	Cт Mean	Cт	Cт Mean	sdgoi	sdendo	Normalized using 18S-rRNA as housekeeping gene and WT glucose as reference sample
	POT1		18S-rRNA				sdofdiff	SEM	deltaCт	deltaCт Mean	ddCт	2power-ddCт
WT glucose	34.2264	34.419	18.2627	14.069	0.414114	5.64518	5.66034	3.268	15.9637	20.35	0	1
WT glucose	34.8944		7.6504						27.244
WT glucose	34.1363		16.294						17.8423
Dsak1 glucose	32.4395	32.3344	14.3551	13.4946	0.300794	4.2167	4.22741	2.4407	18.0844	18.8398	-1.51026	2.84861
Dsak1 glucose	32.5685		8.91406						23.6544
Dsak1 glucose	31.9951		17.2147						14.7804
DnugM glucose	31.9284	31.7407	14.5694	12.397	0.403173	3.59868	3.62119	2.0907	17.359	19.3437	-1.00635	2.00882
DnugM glucose	32.0158		8.24311						23.7727
DnugM glucose	31.2779		14.3786						16.8993
WT oleate	30.6223	30.7433	18.2334	18.405	0.198578	5.64518	5.64867	3.26126	12.3889	12.3384	-8.01165	258.076
WT oleate	30.9273		18.1212						12.8061
WT oleate	30.6804		18.8602						11.8201
Dsak1 oleate	32.4395	32.3344	13.3008	12.9713	0.0737111	4.2167	4.21734	2.43488	19.1387	19.3631	-0.986896	1.98192
Dsak1 oleate	32.5685		11.3015						21.267
Dsak1 oleate	31.9951		14.3114						17.6837
DnugM oleate	28.3129	28.4927	14.0798	12.6609	0.200333	3.59868	3.60425	2.08092	14.2331	15.8319	-4.51813	22.9136
DnugM oleate	28.9746		9.58191						19.3927
DnugM oleate	28.1908		14.3209						13.8699
WT methanol	30.5532	30.5791	17.947	18.3486	0.198578	5.64518	5.64867	3.26126	12.6062	12.2305	-8.11953	278.113
WT methanol	30.8473		18.2562						12.5911
WT methanol	30.3367		18.8425						11.4942
Dsak1 methanol	30.4997	30.3144	14.1413	13.7139	0.0737111	4.2167	4.21734	2.43488	16.3583	16.6005	-3.74954	13.45
Dsak1 methanol	30.6722		12.3261						18.3461
Dsak1 methanol	29.7714		14.6744						15.097
DnugM methanol	27.7053	27.758	14.6817	12.9977	0.200333	3.59868	3.60425	2.08092	13.0236	14.7603	-5.5897	48.1577
DnugM methanol	27.8941		9.23898						18.6551
DnugM methanol	27.6748		15.0725						12.6023

## Sheet: PEX11
	Cт	Cт Mean	Cт	Cт Mean	sdgoi	sdendo	Normalized using 18S-rRNA as housekeeping gene and WT glucose as reference sample
	PEX11		18S-rRNA				sdofdiff	SEM	deltaCт	deltaCт Mean	ddCт	2power-ddCт
WT glucose	31.8975	32.8255	18.2627	14.069	0.868753	5.64518	5.71163	3.29761	13.6348	18.7565	0	1
WT glucose	32.9597		7.6504						25.3093
WT glucose	33.6194		16.294						17.3254
Dsak1 glucose	30.7013	31.5706	14.3551	13.4946	0.784079	4.2167	4.28898	2.47624	16.3462	18.076	-0.680533	1.60273
Dsak1 glucose	32.2245		8.91406						23.3104
Dsak1 glucose	31.7859		17.2147						14.5712
DnugM glucose	30.8859	31.5448	14.5694	12.397	0.579397	3.59868	3.64502	2.10446	16.3165	19.1478	0.391269	0.762459
DnugM glucose	31.9749		8.24311						23.7318
DnugM glucose	31.7736		14.3786						17.395
WT oleate	29.288	30.0748	18.2334	18.405	0.198578	5.64518	5.64867	3.26126	11.0546	11.6698	-7.0867	135.928
WT oleate	30.4892		18.1212						12.368
WT oleate	30.447		18.8602						11.5868
Dsak1 oleate	28.3479	29.3747	13.3008	12.9713	0.0737111	4.2167	4.21734	2.43488	15.0471	16.4035	-2.35304	5.109
Dsak1 oleate	29.9353		11.3015						18.6338
Dsak1 oleate	29.8409		14.3114						15.5295
DnugM oleate	28.0721	28.7761	14.0798	12.6609	0.200333	3.59868	3.60425	2.08092	13.9923	16.1152	-2.64127	6.2388
DnugM oleate	29.3188		9.58191						19.7369
DnugM oleate	28.9374		14.3209						14.6165
WT methanol	28.3532	29.241	17.947	18.3486	0.198578	5.64518	5.64867	3.26126	10.4062	10.8924	-7.86405	232.978
WT methanol	29.5644		18.2562						11.3082
WT methanol	29.8054		18.8425						10.9629
Dsak1 methanol	28.9754	29.5783	14.1413	13.7139	0.0737111	4.2167	4.21734	2.43488	14.8341	15.8643	-2.89217	7.42388
Dsak1 methanol	29.9256		12.3261						17.5996
Dsak1 methanol	29.8338		14.6744						15.1593
DnugM methanol	27.3569	28.154	14.6817	12.9977	0.200333	3.59868	3.60425	2.08092	12.6751	15.1562	-3.60026	12.1279
DnugM methanol	28.4741		9.23898						19.2351
DnugM methanol	28.6309		15.0725						13.5585

## Sheet: AOX1
	Cт	Cт Mean	Cт	Cт Mean	sdgoi	sdendo	Normalized using 18S-rRNA as housekeeping gene and WT glucose as reference sample
	AOX1		18S-rRNA				sdofdiff	SEM	deltaCт	deltaCт Mean	ddCт	2power-ddCт
WT glucose	34.8498	34.9027	18.2627	14.069	0.472741	5.64518	5.66494	3.27065	16.5871	20.8337	0	1
WT glucose	34.4587		7.6504						26.8083
WT glucose	35.3997		16.294						19.1058
Dsak1 glucose	33.229	33.6415	14.3551	13.4946	0.474157	4.2167	4.24327	2.44986	18.8739	20.1469	-0.686838	1.60975
Dsak1 glucose	33.536		8.91406						24.6219
Dsak1 glucose	34.1596		17.2147						16.9448
DnugM glucose	33.063	33.3956	14.5694	12.397	0.472208	3.59868	3.62953	2.09551	18.4935	20.9985	0.1648	0.892052
DnugM glucose	33.1877		8.24311						24.9446
DnugM glucose	33.9361		14.3786						19.5575
WT oleate	31.9387	32.4992	18.2334	18.405	0.198578	5.64518	5.64867	3.26126	13.7053	14.0943	-6.73945	106.851
WT oleate	32.1256		18.1212						14.0043
WT oleate	33.4334		18.8602						14.5732
Dsak1 oleate	31.7393	32.7603	13.3008	12.9713	0.0737111	4.2167	4.21734	2.43488	18.4385	19.789	-1.04468	2.06292
Dsak1 oleate	32.9736		11.3015						21.672
Dsak1 oleate	33.5681		14.3114						19.2566
DnugM oleate	32.1296	32.7765	14.0798	12.6609	0.200333	3.59868	3.60425	2.08092	18.0498	20.1156	-0.718082	1.64499
DnugM oleate	32.5554		9.58191						22.9735
DnugM oleate	33.6446		14.3209						19.3237
WT methanol	29.2856	29.954	17.947	18.3486	0.198578	5.64518	5.64867	3.26126	11.3386	11.6054	-9.22828	599.776
WT methanol	30.1336		18.2562						11.8773
WT methanol	30.4429		18.8425						11.6004
Dsak1 methanol	32.1881	32.9268	14.1413	13.7139	0.0737111	4.2167	4.21734	2.43488	18.0467	19.2129	-1.62082	3.0755
Dsak1 methanol	32.9968		12.3261						20.6707
Dsak1 methanol	33.5957		14.6744						18.9213
DnugM methanol	31.7503	32.3111	14.6817	12.9977	0.200333	3.59868	3.60425	2.08092	17.0685	19.3134	-1.52031	2.86853
DnugM methanol	31.9368		9.23898						22.6978
DnugM methanol	33.2464		15.0725						18.1739
